# Supplementary material for: Too much or too little opioids to patients receiving opioid agonist therapy in Norway (2013–2017): a prospective cohort study
Source: BMC Health Serv Res. 2020 Jul 20;20:668. doi: 10.1186/s12913-020-05504-y (PMC7370481; doi:10.1186/s12913-020-05504-y)
Supplement: Supplementary file 2 — Additional file 2. Included opioids. ATC: Anatomical Therapeutic Chemical. All included opioids with ATC codes categorized into opioid analgesics and opioid agonist therapy opioids. [file 12913_2020_5504_MOESM2_ESM.xlsx]

## Sheet: Additional file 2
Additional file 2: Included opioids
ATC code*	Drug/drug group
Opioid analgesics
Strong opioid analgesics
N02AA01	Morphine
N02AA02	Opium
N02AA03	Hydromorphone
N02AA04	Nicomorphine
N02AA05	Oxycodone
N02AA08	Dihydrocodeine
N02AA10	Papaveretum
N02AA51	Morphine, combinations
N02AA53	Hydromorphone and naloxone
N02AA55	Oxycodone and naloxone
N02AA56	Oxycodone and naltrexone
N02AB01	Ketobemidone
N02AB02	Pethidine
N02AB03	Fentanyl
N02AB52	Pethidine, combinations excl. psycholeptics
N02AB72	Pethidine, combinations with psycholeptics
N02AC01	Dextromoramide
N02AC03	Piritramide
N02AC04	Dextropropoxyphene
N02AC05	Bezitramide
N02AC52	Methadone, combinations excl. psycholeptics
N02AC54	Dextropropoxyphene, combinations excl. psycholeptics
N02AC74	Dextropropoxyphene, combinations with psycholeptics
N02AD01	Pentazocine
N02AD02	Phenazocine
N02AE01	Buprenorphine
N02AF01	Butorphanol
N02AF02	Nalbuphine
N02AG01	Morphine and antispasmodics
N02AG02	Ketobemidone and antispasmodics
N02AG03	Pethidine and antispasmodics
N02AG04	Hydromorphone and antispasmodics
N02AJ17	Oxycodone and paracetamol
N02AJ18	Oxycodone and acetylsalicylic acid
N02AJ19	Oxycodone and ibuprofen
Weak opioid analgesics
N02AA58	Dihydrocodeine, combinations
N02AA59	Codeine, combinations excl. psycholeptics
N02AA79	Codeine, combinations with psycholeptics
N02AJ01	Dihydrocodeine and paracetamol
N02AJ02	Dihydrocodeine and acetylsalicylic acid
N02AJ03	Dihydrocodeine and other non-opioid analgesics
N02AJ06	Codeine and paracetamol
N02AJ07	Codeine and acetylsalicylic acid
N02AJ08	Codeine and ibuprofen
N02AJ09	Codeine and other non-opioid analgesics
N02AJ13	Tramadol and paracetamol
N02AJ14	Tramadol and dexketoprofen
N02AJ15	Tramadol and other non-opioid analgesics
N02AX01	Tilidine
N02AX02	Tramadol
N02AX03	Dezocine
N02AX05	Meptazinol
N02AX06	Tapentadol
Opioid agonist therapy opioids
N07BC01	Buprenorphine
N07BC02	Methadone
N07BC05	Levomethadone
N07BC51	Buprenorphine, combinations
