# Supplementary material for: Too much or too little opioids to patients receiving opioid agonist therapy in Norway (2013–2017): a prospective cohort study
Source: BMC Health Serv Res. 2020 Jul 20;20:668. doi: 10.1186/s12913-020-05504-y (PMC7370481; doi:10.1186/s12913-020-05504-y)
Supplement: Supplementary file 3 — Additional file 3. Defined daily doses (DDD) of OAT opioids and opioid analgesics converted to milligrams and morphine equivalents. DDD: Defined daily doses; OMEQ: oral morphine equivalents. The table displays the conversion of defined daily doses (DDD) to milligrams according to the WHOs’ standards (1) and the calculations of opioid analgesics to morphine equivalents (2). Only opioid analgesics that had marketing authorizations in Norway in the study period were included. (1) Definition and general considerations. In: https://www.whocc.no/ddd/ definition_and_general_considera/#Definition. WHO Collaborating Centre for Drug Statistics; 2019.(2) Svendsen K, Borchgrevink P, Fredheim O, Hamunen K, Mellbye A, Dale O: Choosing the unit of measurement counts: the use of oral morphine equivalents in studies of opioid consumption is a useful addition to defined daily doses. Palliat Med 2011, 25(7):725–732. [file 12913_2020_5504_MOESM3_ESM.xlsx]

## Sheet: Ark1
Additional file 3: Defined daily doses (DDD) of OAT opioids and opioid analgesics converted to milligrams and to oral morphine equivalents (OMEQ)
	1 DDD (mg)	OMEQ (mg)
OAT opioids
Methadone (per oral)	25	-
Levomethadone (per oral)	15	-
Buprenorphine (per oral)	8	-
Buprenorphine-naloxone (per oral)	8	-
Strong opioid analgesics
Morphine (per oral/rectal)	100	1
Morphine (parenteral)	30	1
Hydromorphone (per oral/rectal)	20	3.6
Hydromorphine (parenteral)	4	15
Oxycodone (incl. with naloxone) (per oral)	75	1.6
Oxycodone (parenteral)	30	3
Dihydrocodeine (per oral)	150	0.05
Ketobemidone (per oral)	50	1
Ketobemidone (parenteral)	50	3
Ketobemidone (incl. spasmolyticum)	-	3
Petidine (rectal)	400	0.03
Petidine (parenteral)	400	0.3
Fentanyl (nasal or sublingual)	0.6	200
Fentanyl (transdermal)	1.2	100
Dextropropoxyphene (chloride)	200	0.05
Dextropropoxyphene (chloride) (combinations)	70	0.05
Buprenorphine (sublingual)	1.2	33
Buprenorphine (parenteral)	1.2	100
Buprenorphine (transdermal)	1.2	110
Weak opioid analgesics
Codeine (incl. combinations) (per oral)	-	0.05
Tramadol (incl. combinations) (per oral)	300	0.10
Tramadol (incl. combinations) (parenteral)	300	0.30
Tapentadol	400	0.10
