# Supplementary material for: Too much or too little opioids to patients receiving opioid agonist therapy in Norway (2013–2017): a prospective cohort study
Source: BMC Health Serv Res. 2020 Jul 20;20:668. doi: 10.1186/s12913-020-05504-y (PMC7370481; doi:10.1186/s12913-020-05504-y)
Supplement: Supplementary file 4 — Additional file 4. Logistic regression of factors associated with being dispensed an opioid analgesic OAT = opioid agonist therapy; cOR = crude odds ratio; aOR = adjusted odds ratio; CI = confidence interval. * The type of OAT opioid that was dispensed on the last dispensation per year ** We defined the OAT opioid dose ratio as a mean daily dose of dispensed OAT opioids divided by mean recommended daily dose of OAT opioids (18 mg buprenorphine or 18/4.5 mg buprenorphine/naloxone, 90 mg methadone or 45 mg levomethadone). A ratio of one indicated that patients were dispensed a mean daily dose of OAT opioids equal to the mean recommended dose per day. The table displays the association between being dispensed an opioid analgesic and age groups, gender, palliative care, chronic pain, the number of dispensations of OAT opioids, the type of dispensed OAT opioid, and the OAT opioid dose ratio among all patients who were dispensed an OAT opioid in the period 2013–2016. [file 12913_2020_5504_MOESM4_ESM.xlsx]

## Sheet: Additional file 4
Additional file 4: Logistic regression of factors associated with being dispensed an opioid analgesic
Year		2013			2014			2015			2016
		cOR	aOR (95 % CI)	p-value	cOR	aOR (95 % CI)	p-value	cOR	aOR (95 % CI)	p-value	cOR	aOR (95 % CI)	p-value
Patients who had ≥ 1 dispensation of an opioid analgesic		N = 1430			N = 1424			N = 1400			N = 1382
Age
	≤ 25	1.00 (ref.)	1.00 (ref.)		1.00 (ref.)	1.00 (ref.)		1.00 (ref.)	1.00 (ref.)		1.00 (ref.)	1.00 (ref.)
	26-35	0.69	0.85 (0.58-1.24)	.392	0.79	1.01 (0.67-1.52)	.951	0.87	0.96 (0.63-1.47)	.857	0.87	1.05 (0.65-1.71)	.834
	36-45	0.73	0.88 (0.61-1.27)	.501	0.77	1.00 (0.67-1.49)	.997	0.79	0.87 (0.57-1.31)	.500	0.79	1.04 (0.64-1.68)	.877
	46-55	0.93	1.09 (0.75-1.57)	.652	1.00	1.26 (0.84-1.88)	.268	0.94	1.01 (0.67-1.53)	.965	0.94	1.20 (0.75-1.94)	.449
	≥ 56	1.59	1.34 (0.91-1.99)	.140	1.60	1.61 (1.06-2.46)	.027	1.61	1.51 (0.98-2.34)	.061	1.61	1.70 (1.04-2.77)	.034
Gender
	Male	1.00 (ref.)	1.00 (ref.)		1.00 (ref.)	1.00 (ref.)		1.00 (ref.)	1.00 (ref.)		1.00 (ref.)	1.00 (ref.)
	Female	1.35	1.12 (0.99-1.29)	.069	1.57	1.36 (1.19-1.54)	< .001	1.43	1.25 (1.10-1.42)	.001	1.43	1.39 (1.22-1.58)	< .001
Patients on palliative care		5.68	6.30 (5.00-7.88)	< .001	5.01	5.50 (4.37-6.93)	< .001	4.42	5.26 (4.13-6.70)	< .001	4.30	5.14 (4.01-6.59)	< .001
Patients with chronic pain		2.89	3.36 (2.91-3.87)	< .001	2.83	3.16 (2.74-3.65)	< .001	3.24	3.61 (3.14-4.16)	< .001	3.15	3.47 (3.01-3.99)	< .001
The number of dispensations of OAT opioids per year
	≥ 52 (at least weekly)	1.00 (ref.)	1.00 (ref.)		1.00 (ref.)	1.00 (ref.)		1.00 (ref.)	1.00 (ref.)		1.00 (ref.)	1.00 (ref.)
	13-51 (at least monthly)	1.08	1.10 (0.89-1.36)	.382	1.23	1.23 (0.99-1.52)	.061	1.23	1.21 (0.97-1.50)	.032	1.23	1.16 (0.93-1.45)	.187
	7-12 (less than monthly)	1.32	1.16 (0.91-1.47)	.247	1.49	1.32 (1.03-1.69)	.028	1.11	0.97 (0.76-1.25)	.825	1.11	1.10 (0.85-1.42)	.460
	1-6 (less than every second month)	2.21	1.15 (0.88-1.50)	.300	2.76	1.66 (1.24-2.20)	< .001	2.03	1.37 (1.03-1.82)	.088	2.03	1.44 (1.09-1.89)	.010
OAT opioids*
	Buprenorphine/Buprenoprhine-naloxone	1.00 (ref.)	1.00 (ref.)		1.00 (ref.)	1.00 (ref.)		1.00 (ref.)	1.00 (ref.)		1.00 (ref.)	1.00 (ref.)
	Methadone/Levomethadone	1.23	1.00 (0.88-1.14)	.958	1.22	1.08 (0.95-1.23)	.257	1.18	1.08 (0.95-1.23)	.269	1.18	0.96 (0.84-1.09)	.502
OAT dose ratio per day**
	> 1	1.00 (ref.)	1.00 (ref.)		1.00 (ref.)	1.00 (ref.)		1.00 (ref.)	1.00 (ref.)		1.00 (ref.)	1.00 (ref.)
	0.5-1	0.88	0.95 (0.80-1.11)	.499	0.81	0.88 (0.75-1.03)	.108	0.94	1.06 (0.91-1.24)	.453	0.91	1.02 (0.86-1.20)	.861
	< 0.5	2.06	1.97 (1.65-2.36)	< .001	1.94	1.85 (1.55-2.21)	< .001	1.67	1.78 (1.49-2.13)	< .001	1.52	1.59 (1.33-1.90)	< .001
